# Supplementary material for: Analysis of the Diversity of Xylophilus ampelinus Strains Held in CIRM-CFBP Reveals a Strongly Homogenous Species
Source: Microorganisms. 2022 Jul 28;10(8):1531. doi: 10.3390/microorganisms10081531 (PMC9412579; doi:10.3390/microorganisms10081531)
Supplement: Supplementary file 1 [file microorganisms-10-01531-s001.zip]

Archive with 5 entries (4 files):
- PPortier-Xylophilus Supplemental data/
- PPortier-Xylophilus Supplemental data/PPortier 2022 Xylophilus ampelinus Tables S1-S3.xlsx
- __MACOSX/PPortier-Xylophilus Supplemental data/._PPortier 2022 Xylophilus ampelinus Tables S1-S3.xlsx
- PPortier-Xylophilus Supplemental data/PPortier-Xylophilus ampelinus-Caption and Table S2 .pdf
- __MACOSX/PPortier-Xylophilus Supplemental data/._PPortier-Xylophilus ampelinus-Caption and Table S2 .pdf
