# Supplementary material for: Analysis of the Diversity of Xylophilus ampelinus Strains Held in CIRM-CFBP Reveals a Strongly Homogenous Species
Source: Microorganisms. 2022 Jul 28;10(8):1531. doi: 10.3390/microorganisms10081531 (PMC9412579; doi:10.3390/microorganisms10081531)
Supplement: Supplementary file 1 [file microorganisms-10-01531-s001.zip › PPortier-Xylophilus Supplemental data/PPortier 2022 Xylophilus ampelinus Tables S1-S3.xlsx]

## Sheet: Table S1 strains
Table S1: information on strains used in this study
Strain name	Taxonomy	Type Strain?	Isolation date	Names in other culture collections	Other names	Isolation Host	Sampling	Country of isolation	gyrB	rpoD
CFBP 1192	Xylophilus ampelinus	Type	1966	NCPPB 2217, ICPB Xa138, ICMP 4298, ATCC 33914, LMG 5949, DSM 3584, CFBP 3674, CECT 7646		Vitis vinifera cv. Sultana	Necrosis	Greece	A	A
CFBP 1193	Xylophilus ampelinus		1966	NCPPB 2220, ICPB Xa141, ICMP 4299, LMG 518		Vitis vinifera cv. Sultana	Necrosis	Greece	ON645715	ON645807
CFBP 1194	Xylophilus ampelinus		1969			Vitis vinifera cv. Sultana	Necrosis	France	ON645716	ON645808
CFBP 1313	Xylophilus ampelinus		1971			Vitis vinifera cv. Ugni Blanc	Necrosis	France	ON645717	ON645809
CFBP 1393	Xylophilus ampelinus		1969		Ridé M. 02	Vitis vinifera cv. Ugni Blanc	Necrosis on shoots	France	ON645718	ON645810
CFBP 1394	Xylophilus ampelinus		1969		Ridé M. 01	Vitis vinifera cv. Ugni Blanc	Necrosis on shoots	France	ON645719	ON645811
CFBP 1796	Xylophilus ampelinus		1975	LMG 524		Vitis vinifera cv. Ugni Blanc	Necrosis	France	ON645720	ON645812
CFBP 1797	Xylophilus ampelinus		1975			Vitis vinifera cv. Grenache	Necrosis	France	ON645721	ON645813
CFBP 1798	Xylophilus ampelinus		1975	LMG 529		Vitis vinifera cv. Grenache	Necrosis	France	ON645722	ON645814
CFBP 1799	Xylophilus ampelinus		1975	LMG 530		Vitis vinifera cv. Maccabeu	Necrosis	France	ON645723	ON645815
CFBP 1800	Xylophilus ampelinus		1976	LMG 500, LMG 544		Vitis vinifera cv. Alicante	Necrosis	France	ON645724	ON645816
CFBP 1801	Xylophilus ampelinus		1975			Vitis vinifera cv. Grenache	Necrosis	France	ON645725	ON645817
CFBP 1802	Xylophilus ampelinus		1968	LMG 501		Vitis vinifera cv. Alicante	Necrosis	France	ON645726	ON645818
CFBP 1803	Xylophilus ampelinus		1976	LMG 502		Vitis vinifera cv. Carignan	Necrosis	France	ON645727	ON645819
CFBP 1833	Xylophilus ampelinus		1976	LMG 503		Vitis vinifera cv. Grenache	Necrosis	France	ON645728	ON645820
CFBP 1834	Xylophilus ampelinus		1975	LMG 504		Vitis vinifera cv. Grenache	Necrosis	France	ON645729	ON645821
CFBP 1835	Xylophilus ampelinus		1975			Vitis vinifera cv. Maccabeu	Necrosis	France	ON645730	ON645822
CFBP 1836	Xylophilus ampelinus		1975			Vitis vinifera cv. Ugni Blanc/Rupestris du Lot	Necrosis	France	ON645731	ON645823
CFBP 1837	Xylophilus ampelinus		1975	LMG 505		Vitis vinifera cv. Ugni Blanc	Necrosis	France	ON645732	ON645824
CFBP 1841	Xylophilus ampelinus		1977	LMG 506, LMG 545		Vitis vinifera cv. Ugni Blanc	Necrosis	France	ON645733	ON645825
CFBP 1842	Xylophilus ampelinus		1977			Vitis vinifera cv. Valensi	Necrosis	France	ON645734	ON645826
CFBP 1927	Xylophilus ampelinus		1978	LMG 508	Ridé M. E-4	Vitis vinifera cv. Maccabeu	Necrosis	Spain	ON645735	ON645827
CFBP 1928	Xylophilus ampelinus		1978	LMG 509	Ridé M. E-2	Vitis vinifera cv. Quiebratinaja	Necrosis	Spain	ON645736	ON645828
CFBP 1938	Xylophilus ampelinus		1978	LMG 510	Ridé M. E-1	Vitis vinifera cv. Maccabeu	Necrosis	Spain	ON645737	ON645829
CFBP 1942	Xylophilus ampelinus		1978			Vitis vinifera cv. Maccabeu	Necrosis	Spain	ON645738	ON645830
CFBP 2059	Xylophilus ampelinus		1981	LMG 511		Vitis vinifera cv. Italia/Rupestris du Lot	Necrosis	France	ON645739	ON645831
CFBP 2060	Xylophilus ampelinus		1981	LMG 512		Vitis vinifera cv. Seybel	Necrosis	France	ON645740	ON645832
CFBP 2061	Xylophilus ampelinus		1975	LMG 513		Vitis vinifera cv. Grenache	Necrosis	France	ON645741	ON645833
CFBP 2098	Xylophilus ampelinus		1979	LMG 514		Vitis vinifera cv. Grenache	Necrosis	France	ON645742	ON645834
CFBP 2266	Xylophilus ampelinus		1983			Vitis vinifera cv. Clairette	Necrosis	France	ON645743	ON645835
CFBP 2289	Xylophilus ampelinus		1983			Vitis vinifera cv. Ugni Blanc	Necrosis	France	ON645744	ON645836
CFBP 2291	Xylophilus ampelinus		1983			Vitis vinifera cv. Ugni Blanc	Necrosis	France	ON645745	ON645837
CFBP 2292	Xylophilus ampelinus		1983			Vitis vinifera cv. Ugni Blanc	Necrosis	France	ON645746	ON645838
CFBP 2293	Xylophilus ampelinus		1983			Vitis vinifera cv. Ugni Blanc	Necrosis	France	ON645747	ON645839
CFBP 2294	Xylophilus ampelinus		1983			Vitis vinifera cv. Ugni Blanc	Necrosis	France	ON645748	ON645840
CFBP 2295	Xylophilus ampelinus		1983			Vitis vinifera cv. Ugni Blanc	Necrosis	France	ON645749	ON645841
CFBP 2358	Xylophilus ampelinus		1984			Vitis vinifera cv. Ugni Blanc	Necrosis	France	ON645750	ON645842
CFBP 2393	Xylophilus ampelinus		1975	LMG 525		Vitis vinifera cv. Ugni Blanc	Necrosis	France	ON645751	ON645843
CFBP 2394	Xylophilus ampelinus		1975	LMG 528		Vitis vinifera cv. Grenache	Necrosis	France	ON645752	ON645844
CFBP 2399	Xylophilus ampelinus		1984			Vitis vinifera cv. Baco	Necrosis	France	ON645753	ON645845
CFBP 2400	Xylophilus ampelinus		1984			Vitis vinifera cv. Ugni Blanc	Necrosis	France	ON645754	ON645846
CFBP 2730	Xylophilus ampelinus		1972	NCPPB 2590, LMG 520		Vitis vinifera	Necrosis	South Africa	ON645755	ON645847
CFBP 2731	Xylophilus ampelinus		1972	NCPPB 2591, LMG 521		Vitis vinifera	Necrosis	South Africa	ON645756	ON645848
CFBP 2748	Xylophilus ampelinus		1985			Vitis vinifera cv. Grenache	Necrosis	France	ON645757	ON645849
CFBP 2875	Xylophilus ampelinus		1988			Vitis vinifera cv. Ugni Blanc	Necrosis	France	ON645758	ON645850
CFBP 2876	Xylophilus ampelinus		1988			Vitis vinifera cv. Ugni Blanc		France	ON645759	ON645851
CFBP 2877	Xylophilus ampelinus		1984			Vitis vinifera cv. Clairette		France	ON645760	ON645852
CFBP 3478	Xylophilus ampelinus		?					South Africa	ON645761	ON645853
CFBP 3674	Xylophilus ampelinus	Type	1966	NCPPB 2217, ICPB Xa138, ICMP 4298, ATCC 33914, LMG 5949, DSM 3584, CFBP 1192, CECT 7646		Vitis vinifera cv. Sultana	Branch	Greece	ON645762	ON645854
CFBP 3675	Xylophilus ampelinus		1966	BPIC 53		Vitis vinifera	Canker on branch	Greece	ON645763	ON645855
CFBP 3677	Xylophilus ampelinus		1966	BPIC 55		Vitis vinifera	Canker on shoots	Greece	ON645764	ON645856
CFBP 3678	Xylophilus ampelinus		1966	BPIC 56, NCPPB 2218		Vitis vinifera cv. Sultana	Canker on shoots	Greece	ON645765	ON645857
CFBP 3679	Xylophilus ampelinus		1966	BPIC 57		Vitis vinifera cv. Sultana	Canker on shoots	Greece	ON645766	ON645858
CFBP 3681	Xylophilus ampelinus		1966	BPIC 59		Vitis vinifera cv. Sultana	Infected petiol	Greece	ON645767	ON645859
CFBP 3682	Xylophilus ampelinus		1966	BPIC 60		Vitis vinifera cv. Sultana	Canker on shoots	Greece	ON645768	ON645860
CFBP 3683	Xylophilus ampelinus		1966	BPIC 61		Vitis vinifera cv. Sultana	Canker on shoots	Greece	ON645769	ON645861
CFBP 3684	Xylophilus ampelinus		1966	BPIC 62		Vitis vinifera cv. Sultana	Canker on shoots	Greece	ON645770	ON645862
CFBP 3685	Xylophilus ampelinus		1966	BPIC 63		Vitis vinifera cv. Sultana	Canker on shoots	Greece	ON645771	ON645863
CFBP 3686	Xylophilus ampelinus		1966	BPIC 64		Vitis vinifera cv. Sultana	Canker on shoots	Greece	ON645772	ON645864
CFBP 3688	Xylophilus ampelinus		1974	BPIC 428		Vitis vinifera cv. Sultana		Greece	ON645773	ON645865
CFBP 3689	Xylophilus ampelinus		1977	BPIC 610		Vitis vinifera cv. Mavrodafni	Branch	Greece	ON645774	ON645866
CFBP 3690	Xylophilus ampelinus		1977	BPIC 615		Vitis vinifera cv. Sultana	Branch	Greece	ON645775	ON645867
CFBP 3691	Xylophilus ampelinus		1977	BPIC 620		Vitis vinifera cv. Sideritis	Branch	Greece	ON645776	ON645868
CFBP 3692	Xylophilus ampelinus		1977	BPIC 621		Vitis vinifera cv. Sideritis	Branch	Greece	ON645777	ON645869
CFBP 4717	Xylophilus ampelinus		1998			Vitis vinifera cv. Muscat petit grain	Necrosis on branch	France	ON645778	ON645870
CFBP 4718	Xylophilus ampelinus		1998			Vitis vinifera cv. Clairette	Necrosis on branch	France	ON645779	ON645871
CFBP 4864	Xylophilus ampelinus		1994			Vitis vinifera cv. Dauphine	Necrosis on shoots	South Africa	ON645780	ON645872
CFBP 4866	Xylophilus ampelinus		1993			Vitis vinifera cv. Red Globe	Old branch	South Africa	ON645781	ON645873
CFBP 4867	Xylophilus ampelinus		1993			Vitis vinifera cv. Red Globe	Petiol	South Africa	ON645782	ON645874
CFBP 4868	Xylophilus ampelinus		1998			Vitis vinifera cv. Ugni blanc	Yearling branch	France	ON645783	ON645875
CFBP 4869	Xylophilus ampelinus		1994			Vitis sp.		South Africa	ON645784	ON645876
CFBP 4870	Xylophilus ampelinus		1994			Vitis sp.		South Africa	ON645785	ON645877
CFBP 4871	Xylophilus ampelinus		1994			Vitis sp.		South Africa	ON645786	ON645878
CFBP 4872	Xylophilus ampelinus		1994			Vitis sp.		South Africa	ON645787	ON645879
CFBP 4873	Xylophilus ampelinus		1994			Vitis sp.		South Africa	ON645788	ON645880
CFBP 4874	Xylophilus ampelinus		1994			Vitis sp.		South Africa	ON645789	ON645881
CFBP 4875	Xylophilus ampelinus		1994			Vitis sp.		South Africa	ON645790	ON645882
CFBP 4876	Xylophilus ampelinus		1994			Vitis sp.		South Africa	ON645791	ON645883
CFBP 4877	Xylophilus ampelinus		1994			Vitis sp.		South Africa	ON645792	ON645884
CFBP 4878	Xylophilus ampelinus		1994			Vitis sp.		South Africa	ON645793	ON645885
CFBP 4879	Xylophilus ampelinus		1994			Vitis sp.		South Africa	ON645794	ON645886
CFBP 4880	Xylophilus ampelinus		1994			Vitis sp.		South Africa	ON645795	ON645887
CFBP 4881	Xylophilus ampelinus		1994			Vitis sp.		South Africa	ON645796	ON645888
CFBP 4882	Xylophilus ampelinus		1994			Vitis sp.		South Africa	ON645797	ON645889
CFBP 4883	Xylophilus ampelinus		1994			Vitis sp.		South Africa	ON645798	ON645890
CFBP 4947	Xylophilus ampelinus		1999			Vitis vinifera cv. Clairette	Necrosis on branch	France	ON645799	ON645891
CFBP 4949	Xylophilus ampelinus		1999			Vitis vinifera cv. Clairette	Necrosis on branch	France	ON645800	ON645892
CFBP 4977	Xylophilus ampelinus		1999			Vitis vinifera cv. Clairette	Necrosis on branch	France	ON645801	ON645893
CFBP 4978	Xylophilus ampelinus		1999			Vitis vinifera cv. Muscat	Necrosis on branch	France	ON645802	ON645894
CFBP 4979	Xylophilus ampelinus		1999			Vitis vinifera cv. Clairette	Canker on branch	France	ON645803	ON645895
CFBP 4980	Xylophilus ampelinus		1999			Vitis vinifera cv. Clairette	Necrosis on branch	France	ON645804	ON645896
CFBP 5787	Xylophilus ampelinus		2001			Vitis vinifera cv. ugni blanc	Necrosis on branch	France	ON645805	ON645897
CFBP 5821	Xylophilus ampelinus		2001			Vitis vinifera cv. Ugni blanc	Necrosis on shoots	France	ON645806	ON645898
CFBP 3232	Acidovorax anthurii	Type	1991	CIP 107058, DSM 16745	Prior P. P1G31	Anthurium sp.	Leaf	France (Martinique)	B	B
A: sequence extracted from complete genome sequence JAMOFZ000000000
B: sequence extracted from complete genome sequence GCA_003269065.1

## Sheet: Table S3 ChekM
Table S3.							markers copy number
Genome name	Taxonomy	Isolate / MAG	Marker lineage	# genomes	markers	# marker sets	0	1	2	3	4	5+	Completeness	Contamination	Strain heterogeneity
Xya-CFBP1192	Xylophilus ampelinus	Isolate	o__Burkholderiales (UID4000)	193	427	214	0	426	1	0	0	0	100.00	0.12	0.00
CECT7646	Xylophilus ampelinus	Isolate	o__Burkholderiales (UID4000)	193	427	214	0	426	1	0	0	0	100.00	0.12	0.00
BgEED09	Xylophilus ampelinus	Isolate	o__Burkholderiales (UID4000)	193	427	214	0	425	2	0	0	0	100.00	0.62	50.00
Leaf220	Xylophilus sp.	Isolate	o__Burkholderiales (UID4000)	193	427	214	1	424	2	0	0	0	99.53	0.58	0.00
ASV27	Xylophilus sp.	Isolate	o__Burkholderiales (UID4000)	193	427	214	2	421	4	0	0	0	99.38	1.08	25.00
CCH5-B3	Xylophilus ampelinus	Isolate	o__Burkholderiales (UID4000)	193	427	214	8	409	10	0	0	0	99.13	3.39	30.00
KACC21265	Xylophilus rhododendri	Isolate	o__Burkholderiales (UID4000)	193	427	214	5	421	1	0	0	0	98.64	0.16	0.00
SP210_2	Xylophilus sp.	MAG	o__Burkholderiales (UID4000)	193	427	214	30	396	1	0	0	0	96.61	0.47	0.00
cluster_DBSCAN_round5_1	Xylophilus sp.	MAG	o__Burkholderiales (UID4000)	193	427	214	32	386	9	0	0	0	95.56	2.41	0.00
SP51_3	Xylophilus sp.	MAG	o__Burkholderiales (UID4000)	193	427	214	106	313	8	0	0	0	73.50	1.44	37.50
Go_Prim_bin_55	Xylophilus sp.	MAG	o__Burkholderiales (UID4000)	193	427	214	165	256	6	0	0	0	55.91	1.29	50.00
Gw_Inlet_bin_57	Xylophilus sp.	MAG	o__Burkholderiales (UID4000)	193	427	214	207	202	17	1	0	0	48.92	2.90	45.00
Gw_UH_bin_252	Xylophilus sp.	MAG	k__Bacteria (UID203)	5449	104	58	71	31	2	0	0	0	43.73	3.45	100.00
Gw_Prim_bin_50	Xylophilus sp.	MAG	o__Burkholderiales (UID4105)	54	553	264	378	170	5	0	0	0	28.06	1.54	80.00
Table S3: Results of ChekM [1] Analysis run on the 13 genomes of Xylophilus downloaded from Genbank along with the genome of CFBP 1192T. [1]: Parks, D.H.; Imelfort, M.; Skennerton, C.T.; Hugenholtz, P.; Tyson, G.W. CheckM: assessing the quality of microbial genomes recovered from isolates, single cells, and metagenomes. Genome Res. 2015 25(7):1043-55
